# Supplementary material for: Vulnerability to Sexually Transmitted Infections (STI) / Human Immunodeficiency Virus (HIV) among adolescent girls and young women in India: A rapid review
Source: PLoS One. 2024 Feb 14;19(2):e0298038. doi: 10.1371/journal.pone.0298038 (PMC10866498; doi:10.1371/journal.pone.0298038)
Supplement: S2 Table — (XLSX) [file pone.0298038.s006.xlsx]

## Sheet: Final
Table: Summary of findings from all included studies in the rapid review
Sl No	Author, study location	Study design (quantitative,qualitative, mixed methods), sample size (if applicable)	Type of study	Focus of the study (transmission network, awareness, prevalence, incidence of STI/HIV, determinants of STI/HIV, health seeking behaviour, intervention)	Summary findings
1	Joshi et al (2019); All districts of India	Quantitative, 640 districts	Quantitative	Prevalence, awareness	A stronger ability to read and write, improved social and economic status, a larger proportion of the population in their reproductive age, and delayed marriage were associated to consistently higher rates of HIV prevalence. Conversely, districts with a greater understanding of the importance of condoms in HIV prevention and increased condom use had lower rates of HIV prevalence.
2	Sharanya (2014); Chennai	Quantitative, 130 adolescent girls	Quantitative	Awareness, prevalence, determinants, Health seeking behaviour	Individuals who were not married were 7.7 times more likely to experience reproductive or urinary tract symptoms compared to those who were married. Additionally, respondents who were married before the age of 14 had 2.5 times greater odds of experiencing reproductive or urinary tract symptoms than those who married at or after the age of 14. In Chennai's slums, there is a high prevalence of mens…
3	Hochberg et al (2015); 1 district of Andhra Pradesh	Quantitative, 12,617 at baseline and 3562 in round-2	Quantitative	Incidence of STI/HIV	The incidence of HSV-2 is higher among specific subpopulations such as women, rural inhabitants, and older individuals, indicating a necessity for more comprehensive STI prevention strategies among populations that are typically viewed as low-risk.
4	Lucksom et al (2015); Sikkim	Quantitative, 220 pregnant women	Quantitative	Awareness	The investigation disclosed substantial understanding, favorable attitudes, and preventative behaviors concerning HIV; nevertheless, this population demonstrated a lack of awareness about mother-to-child transmission (MTCT) and methods to prevent it.
5	Sgaier et al (2011); two sites each in Bangalore, Hyderabad and Chandigarh*	Quantitative, 3146 resident adults	Quantitative	Prevalence	The prevalence of HSV-2 and syphilis was 10.1% and 1.7%, respectively. While variations in geographic areas were noticeable for HSV-2, syphilis prevalence was similar. Urban and rural areas exhibited differences only in syphilis prevalence. The prevalence of HSV-2 in both males and females increased significantly with age, while syphilis prevalence in females showed a minor trend. Male and female…
6	Kulkarni et al (2011); Pune	Quantitative, 17578 women	Quantitative	Prevalence	Women aged 24 years or older were at 1.6 times higher risk of HIV infection compared to their younger counterparts. The risk of HIV infection did not significantly differ between housewives and other women. Women with no formal education were 2.3 times more vulnerable to HIV infection than women who had received some education.
7	Mishra et al (2012); 3 districts of Karnataka	Quantitative, 1214 FSWs	Quantitative	Prevalence	Female sex workers (FSWs) tend to self-identify as sex workers several years after their initial sexual activity, even if it was commercial in nature. In the aftermath of their first commercial sexual encounter, they often engage in long-term relationships, which leads to a delay in their formal entry into sex work.
8	Beattie et al (2015); 2 districts of Karnataka	Quantitative, 225 high schools	Qualitative	Health seeking behaviour	The factors that affected the utilization of HIV services among female sex workers included their knowledge and understanding of the risks and consequences associated with HIV, apprehension about being exposed to their family, friends, and peers regarding their involvement in the sex trade, the quality of available healthcare services, concerns related to confidentiality while accessing healthcar…
9	Eisingerich et al (2012); India and 6 countries	Quantitative, 1790 of high risk group members	Quantitative	Health seeking behaviour	In general, study participants expressed a willingness to use pre-exposure prophylaxis (PrEP) and were even interested in adopting it early. They demonstrated a willingness to use PrEP despite potential side effects, being required to pay for it, having to use it in combination with condoms, or regularly getting tested for HIV. While participants reported a desire to share PrEP, they showed littl…
10	Devarayasamudram et al (2018); 1 district of Andhra Pradesh	Quantitative, 600 young women	Quantitative	Intervention	More than half of the respondents demonstrated an adequate knowledge level, and a third a moderate knowledge level. The knowledge level in the tribal respondents improved the most, followed by rural and urban slum. Respondents’ mean percentage on the attitude scale improved from 56.4% to 87.3%. The improvement in attitudes ranged between 26.9% in general concepts and risk factors and 36.7% in awa…
11	Silverman et al (2006); Mumbai	Quantitative, 175 females	Quantitative	Prevalence, determinants of STI/HIV	22.9% rescued sex-trafficked women and girls tested positive for HIV. Indian women and girls trafficked from the states of Karnataka and Maharashtra were more likely to test positive for HIV than those trafficked from other Indian states. Mean age at trafficking was younger for HIV-positive (15.9 years) as compared to HIV-negative women and girls (17.2 years). Women and girls who tested positive …
12	Sarkar et al (2012); Manipur, Meghalaya, Nagaland, and Mizoram (Should be 2010)	Quantitative, 711 IDUs	Quantitative	Prevalence	Transmission of HIV infection is known to be associated with sharing unsafe injection. HIV seropositivity in IDUs with and without SDF1 mutation was 28% and 27% respectively. The absence of CCR5 mutant gene in this population suggests that they do not have any additional protection against HIV infection. IDUs of northeastern India are not additionally protected against HIV infection through genet…
13	Aubé-Maurice et al (2012); 3 towns in Karnataka	Qualitative, 30 clients	Qualitative	Determinants of STI/HIV	Clients view sexual relationships with female sex workers (FSWs) as a taboo behavior, which involves surrendering control and engaging with women who are perceived as being at the bottom of the social hierarchy. Interestingly, such behavior can also align with the traditional masculine identity by allowing clients to provide sexual gratification to women. The attitude of clients towards condom us…
14	Reed et al (2010); Andhra Pradesh	Mixed Methods; 673 participants	Mixed-methods	Determinants of STI/HIV	FSWs who reported debt were more likely to report the following: recent physical violence, unprotected sex with occasional clients in the past week, anal sex with clients in the past 30 days, and at least one sexually transmitted infection symptom in the past six months. FSWs with debt were more likely to report current husbands or other male partners, and less likely to report condom use with th…
15	Bhattacharjee et al (2018); Karnataka	Qualitative, 68 respondents	Qualitative	Determinants of STI/HIV	FSWs feared being caught soliciting other clients (a financial necessity) as well as contracting sexually transmitted infections such as HIV. IPs also feared contracting HIV, and yet worried that they would be compelled to wear condoms. HIV risk within FSW–IP relationships is shaped by the complex interplay of a range of positive factors, such as a loving, trusting relationship, perversely contri…
16	Gupta et al (2009); Mysore	Qualitative, 61 women and girls	Qualitative	Determinants of STI/HIV, incidence of STI/HIV	Women and girls commonly experienced severe illnesses during forced sexual servitude. Despite these health concerns, they were required by the gharwali to continue to have sex with male clients, even in situations where their symptoms were indicative of STI infection. Over three-quarters of women and girls were tested for HIV; among these, 45.8% were found to be HIV positive. None of the women an…
17	Orchard (2007); 4 districts of Karnataka	Qualitative, 66 respondents	Qualitative	Determinants of STI/HIV, health seeking behaviour	HIV/AIDS plays an important role in restructuring the Devadasi system. The emergence of the disease has led to a rise in demand for virgins, who are thought to protect and/or cure men against the virus and other sexually transmitted infections In doing so, the women use their young daughters’ prized ‘virginal’ status to capitalize on men’s fears of infection (and sexual desires) and maximize the …
18	Beattie et al (2012); Karnataka	Qualitative, 26 FGDs involving 302 participants	Qualitative	Health seeking behaviour, awareness	Participants had good knowledge about HIV and HIV VCT services, but awareness of other HIV services was low. The fear of the psychological impact of a positive HIV test result and the perceived repercussions of being seen accessing HIV services were key personal and interpersonal barriers to HIV service utilisation. Previous experiences of discrimination at government healthcare services, coupled…
19	Reed et al (2014); Andhra Pradesh	Qualitative, 30 FSWs	Qualitative	Contextualization of interventions and studies	Aspects of the consent process, staff gender and demeanor, study environment, survey content, time requirements for study participation, and perceived FSW community support for research were key factors influencing whether FSWs perceived their confidentiality and privacy had been maintained, and whether they felt the study was conducted respectfully. Findings suggest that partnership with communi…
20	Deering et al (2013); 3 districts of Karnataka	Quantitative, 1255 FSWs	Quantitative	Determinants of STI/HIV	13.1% FSWs had experienced physical violence by any perpetrator in the last 6 months, 9.6% had experienced client physical or sexual violence and 3.7% had experienced NPP physical or sexual violence. Women who had experienced physical violence by any perpetrator in the last 6 months were significantly more likely to have experienced sexual violence by any perpetrator in the last year. However, wo…
21	Banandur et al (2012); Karnataka	Quantitative, 1567 FSWs	Quantitative	Determinants of STI/HIV	More migrant FSWs reported using condoms every time they had sex with paying clients (99.2%). Compared with nonmigrant FSWs, migrant FSWs were significantly more likely to be brothel than street based, have higher income from sex work, and have more clients and sex acts/day. Mobile FSWs were characterized by higher monthly income from sex work relative to nonmigrants, but not as strongly as for m…
22	Kermode et al (2012); Manipur and Nagaland	Qualitative, around 70 participants (FGDs)	Qualitative	Intervention, health seeking behaviour	An integrated health service for women, staffed by women, was seen by the majority of participants as an important strategy for increasing access to care for female drug and alcohol users. Some participants who were sex workers identified the need for a safe place where they can both live and sell sex. The need to raise awareness of the health and other problems faced by women drug and alcohol us…
23	Buzdugan et al (2012); 1 district of Karnataka	Qualitative, 50 sex workers	Qualitative	Determinants of STI/HIV	The study used data from Integrated Biological and Behavioural Assessment (IBBA) among Karnataka sex workers to examine the extent to which the NACO typology predicts HIV risk. They found that the most comprehensive national typology is the one proposed by NACO in 2007.
24	Galavotti et al (2012); Tamil Nadu, Karnataka, Andhra Pradesh, Maharashtra*	Framework	Review	Intervention	The Avahan model of community mobilisation posits that meaningful participation in high-risk group intervention, structural intervention and organisational development activities leads to identification, collectivisation and ownership, which in turn leads to improved programme outcomes. Strong community groups and an enabling environment reinforce social norm and behaviour change outcomes and lea…
25	Washington et al (2014); Karnataka	Quantitative: Polling booth surveys, 374 FSWs in round 1 and 275 FSWs in round 2	Quantitative	Intervention, health seeking behaviour	There was a significant increase in condom use and utilization of HIV counseling and testing services between the 2 rounds. Home was the most common place for sex work, a typical feature of rural-based sex work. In contrast, the place of solicitation most commonly reported in urban areas is on the street or in public places. The proportion of FSWs who complained of symptoms suggestive of STIs dec…
26	Bowen et al (2010); Nagaland	Mixed methods, quant = 220 and qual = 30	Mixed-methods	Determinants of STI/HIV, Intervention	The average number of days engaged in sex work each week was 4 and one quarter worked every day. The average number of clients per week was 13.5. The average daily earnings were INR 670 (range INR 100 to 7000), and more than one third of the women were required to give a portion of their earnings to others, including chiltus, hotel men (49%), police (14%), pressure groups (5%), and pimps (4%). In…
27	Erausquin et al (2011); Andhra Pradesh	Quantitative, 835 FSWs	Quantitative	Determinants of STI/HIV	HIV risk characteristics were pervasive: nearly half of respondents report recent STI symptoms, 18% accepted more money for sex without a condom, and 23% experienced sexual or physical violence by clients in the 6 months preceding the survey. Those who had sex with a police officer to avoid trouble were more likely to report recent STI symptoms, acceptance of more money for sex without a condom, …
28	Gaikwad et al (2012); Mumbai and Thane	Quantitative, 2106 FSWs	Quantitative	Determinants of STI/HIV, Intervention	A greater proportion of formerly married FSWs than unmarried FSWs, brothel- and bar-based sex workers than street/home based and FSWs reported medium or high degree of collective efficacy for achieving goals. FSWs reporting higher collective efficacy as compared with those with lower collective efficacy for achieving goals were more likely to negotiate condom use with occasional clients as well a…
29	Parimi et al (2012); 5 districts of Andhra Pradesh	Quantitative, 1986 FSWs	Quantitative	Health seeking behaviour, intervention	39.5% reported a high level of overall collectivisation. Sex workers with a high degree compared with low degree of overall collectivisation were significantly more likely to report high self-efficacy to use government health facilities and to use government health centres for STI treatment in past 1 year, irrespective of project partnership with government centres. In the presence of both projec…
30	Narayanan et al (2012); Andhra Pradesh, Karnataka, Maharahstra, Manipur, Nagaland, and Tamil Nadu	Mixed-methods	Mixed-methods	Intervention	Leadership and programme management were the strongest areas among the CBGs, confirming the programme’s investment in these areas. Discussion of the Round 1 results led to efforts to strengthen governance and democratic decision making in the groups, and progress was reflected in the Round 2 survey results. CBG engagement with state authorities to gain rights and entitlements and securing the lon…
31	Alary et al (2014); Tamil Nadu, Karnataka, Andhra Pradesh, Maharashtra	Quantitative - Secondary, 11,000 per round, for 2 rounds	Quantitative	Intervention, prevalence	HIV prevalence declined significantly from 2005-2006 to 2008-2009. There was a significant correlation between changes in HIV prevalence between 2006 and 2008 and changes in coverage, whereas such an association was borderline significant when considering condom requirement met. Women reporting consistent condom use with clients and carrying condoms with them had a significantly higher HIV preval…
32	Kandwal et al (2010); Andhra Pradesh	Quantitative: Used HIV data collected by the NACO in 2006 in India	Quantitative	Transmission network, prevalence	More REF cases are expected in places with more and better facilities for testing. Women registered as DWs are more likely to belong to a high risk category, i.e. being involved in sex trade and injecting drug use. Their spatial pattern may reflect the locations of areas conducive for risk activities like regions rich in trade that are well connected with urban setups, such as roads signifying mo…
33	Singh et al (2020); India	Quantitative- secondary data from NFHS-4	Quantitative	Transmission network, prevalence	Prevalence of premarital sex is relatively higher in the central region of India followed by northern region. On the other hand, the prevalence of premarital sex among unmarried men and women was the lowest in the Southern region of the country. Karnataka and Tamil Nadu, two high HIV prevalence states over the last three decades, portray relatively lower prevalence of premarital sexual behaviour …
34	Rai et al (2014); Azamgarh in UP	Quantitative: Secondary analysis of data from a behavioral survey performed by the Population Council in 2008.	Quantitative	Transmission network, prevalence	Only 20% fit definition of a sustaining bridge population, with the majority making no apparent contribution to geographical connectedness between high- and low-prevalence areas. However, sexual contacts at origin that could potentially sustain an epidemic once HIV is introduced. Variables associated with sustaining bridge population membership were self-perceived HIV risk, current migrant status…
35	McManus and Dhar (2008); South Delhi	Quantitative, 251 female students	Quantitative	Awareness	HIV/AIDS related knowledge: 77% of girls were aware of the link between high-risk behaviour such as multiple sex partner and HIV. 46% were not sure if a healthy looking HIV infected person could transmit the HIV infection to others. 30% also considered AIDS could be cured. Sexual risk behaviour: 15% did not believe that girls should remain a virgin until they marry while 9% of girls admitted a se…
36	Soletti et al (2009); Aghai Village, Maharashtra	Qualitative, 8 FGDs (n=46)	Qualitative	Awareness	Most adolescent girls reported that they heard of the word "AIDS" and were able to identify that it was a disease. The most frequently cited mechanisms of HIV transmission included sexual behaviour between men and women, and through exposure to "infected blood" or a syringe that had been used on an HIV-positive person. Girls reported learning about HIV/AIDS through the television, newspapers and …
37	Wadhva (2012); Delhi and Hyderabad	Qualitative, 4 key informants	Qualitative	Awareness	Awareness among the population residing in study slums: (1) most aware about spread and what AIDS is, however, not much knowledge about MTCT and other ways [of HIV transmission, and], where to go for treatment or testing (2) Government awareness campaigns have been successful. Awareness about HIV is high, i.e., about transmission process (from unprotected sex and injections), however, respondents…
38	Nambiar and Rimal (2012); Delhi	Quantitative, 145 persons	Quantitative	Awareness	Karma-related stigma was about 38.8% lower among females and 4% lower for every four or so years of educational attainment among participants. Recall of HIV messaging on radio and newspapers and knowing a PLWH were associated with lower Dharma and Karma stigma scores. About two-thirds of the participants (61%) had talked to someone about HIV, most frequently with friends (70%), peers (32%), and h…
39	Yadav et al (2011); Saurashtra, Gujarat	Quantitative, 1237 respondents	Quantitative	Awareness	Over half of the young people involved in the study had heard about HIV/AIDS. Among these, 92.42% knew that the disease was transmitted through sexual intercourse, 91.11% knew about transmission through blood transfusion, 87.84% knew about transmission through the sharing of needles/syringes, and about 83.66% knew about transmission of HIV from mother to child. 86.01% knew the importance of havin…
40	Sabarwal and Santhya (2012); Andhra Pradesh, Bihar, Jharkhand, Maharashtra, Rajasthan and Tamil Nadu	Quantitative; Married (N=2,742) Unmarried (N=2,108)	Quantitative	Prevalence	Seventeen percent of the young women in the full sample reported having had symptoms of RTIs in the three months preceding their interviews. Married women were more likely than unmarried women to report having had symptoms (20% vs. 13%), and prevalence ranged from 11–17% in Andhra Pradesh, Maharashtra, Rajasthan and Jharkhand to 21–22% in Bihar and Tamil Nadu.
41	Tripathi and Sekher (2013); DLHS 601 districts across all states	Quantitative, DLHS-- Unmarried girls: 1,60,550 YLS-- Men 14281, Women 31,274	Quantitative	Awareness, prevalence	81% of women had ever heard about HIV/AIDS and 50% knew that HIV could be prevented. In all, 56% women knew that healthy-looking individuals could be infected with HIV, 20% had heard of anti-retroviral therapy, and 75% knew about mother- to-child transmission of HIV. 64% reported having suffered from any STI symptoms in the last 12 months. 32%married women reported condom use during last sexual i…
42	Tripathi (2021); India DLHS	Quantitative, Unmarried girls: 160551	Quantitative	Awareness	Majority of young unmarried women with FLE had ever heard about HIV/AIDS in comparison to their counterparts. More than two-thirds of unmarried young women with FLE reported that HIV/AIDS could be transmitted through transfusion of infected blood. Six in every ten women with FLE reported that the source of transmission of HIV/AIDS could be having unsafe sex with persons who had multiple partners.…
43	Saha et al (2022); UP and Bihar	Quantitative, Udaya Wave 2 (n=10,425)	Quantitative	Awareness	There is a higher share of sufficient knowledge about sexual intercourse and pregnancy, contraceptive methods, and HIV/AIDS among girls who were exposed to social media than those who were not exposed, those living in urban areas than in rural areas, and those who have higher education when compared with illiterate girls. When compared to unmarried girls, married girls reported a significantly hi…
44	Bloom and Griffiths (2007); Kerala, Karnataka, and UP	Quantitative, Kerala: 2884, Karnataka: 4357, UP: 8981	Quantitative	Awareness	Women with independent access to their own money had an estimated odds of being aware of AIDS that was higher than women without such access. No single dimension of autonomy demonstrated a statically significant relationship with knowledge that AIDS can be avoided after controlling for socio-demographic factors. The magnitude of the relationship between educational level and both AIDS-knowledge o…
45	Ahuja et al (2019); Punjab	Quantitative, 500 adolescent girls	Quantitative	Awareness, health seeking behaviour	Majority of the responent were aware about HIV being a sexually transmitted disease as compared to other STI infections. 38.40% reported condom as the safest method to prevent STIs. Nearly half of the subjects were talking about awareness regarding the occurrence of contraceptive failure. About about three‑fourth of them said that a doctor was their preferred choice of consultation in case of a c…
46	Raj et al (2021); India	Quantitative, secondary data from NFHS-4 (n=79,279)	Quantitative	Determinants of non-marital sexual violence	From the ITA process, the themes that were associated with NMSV are Knowledge of and Access to Sexual and Reproductive, Health Services, and Sexual Behavior. The neural network model for the adolescent girls sample identified variables related to Experiences of/Exposure to Violence and Knowledge of and Access to Sexual and Reproductive Health Services. Low SRH knowledge and services was one of th…
47	Brahme et al (2019); India	Quantitative, secondary - 772 (2005) to 619 (2017)	Quantitative	Prevalence	Between 2005 and 2017, there was a significant decline in HIV prevalence among the ANC clinic attendees. HIV prevalence among adolescent girls did not show a significant decline. While HIV prevalence among primigravidae (first pregnancy) declined and primigravid adolescent girls was stable.
48	Wadhwa et al (2019); Delhi and Hyderabad	Qualitative, 26 participants	Qualitative	Awareness	The findings highlighted the role of patriarchy and its hierarchical system, fear of discussing issues of sexuality and AIDS as a taboo subject, and the general lack of female autonomy in the slums of these two cities. While the less educated women who had passable information about AIDS seem to have benefited from AIDS awareness campaigns, some of the better educated women seemed to be less info…
49	Chandrashekarappa et al (2020); Mysuru	Quantiutative: Intervention (Integrated antenatal care (ANC) and human immunodeficiency virus (HIV) testing in order to reduce adverse birth outcomes and pediatric HIV infections)	Quantitative	Prevalence, incidence of HIV/AIDS, intervention	In 2008, the Kisalaya cohort was established to provide integrated antenatal care (ANC) and HIV testing, aiming to reduce adverse birth outcomes and pediatric HIV infections in rural communities in southern India. This program employed a mobile clinic model to deliver health education, ANC, and HIV/sexually transmitted infection testing and management to pregnant women residing in 144 villages of…
50	Jain et al (2014); Delhi	Quantitative, 100 unmarried adolescents	Quantitative	Determinants of STI/HIV	Consensual sexual activity began at an early age, even among socially empowered segments. Partners took more initiative to form both emotional and physical relationships. Knowledge score based on 20 items, mainly on Maternal and child health; Pregnancy and abortion; STDs and HIV/AIDS; Attitude toward sexual relations, were low. Most pregnancies had occurred within 1 year of sexual debut. Whatever…
51	Mehrotra et al (2013); a city in North India	Quantitative, 735 unmarried graduate students	Quantitative	Determinants of STI/HIV	Key predictors of ever having had vaginal sex included preparatory behaviors, masculine gender role identity, attitudes toward having sex and peer norms regarding sex.
52	Agrawal et al (2014); UP and Uttarakhand	Quantitative, 3385 married couples	Quantitative	Determinants of STI/HIV	Husbands with higher levels of education tended to be less likely to report STI symptoms. Husband’s having had premarital or extramarital sex was associated with having had STI symptoms in the past year. Negative association was apparent between wife’s autonomy and husband’s having had STI symptoms in the past year; direct association between wife’s autonomy and a husband’s STI symptoms was margi…
53	Panchanadeswaran et al (2007); Tamil Nadu	Qualitative, 70 males and females	Qualitative	Determinants of STI/HIV	Exposures to partner violence paired with behavioral risk factors such as alcohol use, as well as the lack of perceived control over condom use, would increase women’s vulnerability to infection. Vulnerability was not universal and, despite formidable obstacles, many women displayed ingenuity in exercising personal agency and power in their abilities to negotiate safe sex practices. Within the st…
54	Pradhan and Ram (2010); Orissa	Qualitative, FGDs(8), IDIs(42), and free listing (50)	Qualitative	Determinants of STI/HIV	Young women are not in a position to exercise or prevent the violation of their safe sexual and reproductive practices despite their extent of knowledge about sexual and reproductive health. Furthermore, for many young men perceived gender role coupled with inadequate self risk perception result into unsafe sexual activities, putting them as well as their partners at the risk of STI/HIV and unint…
55	Marak and Bhatnagar (2015); Meghalaya	Quantitative, 250 young females	Quantitative	Awareness, determinants of STI/HIV	Condom use during last sex with husband was independently associated with the women's age between 18 and 20 years, and knowledge that HIV can be prevented. The study did not find any factors to be significantly associated with condom use during last sex with boyfriend. Among 43 respondents who did not use condom most of the times 23 did not know where to get one and 21 were of the opinion that co…
56	Biswas et al (2020); select district from Manipur, Meghalaya, Mizoram and Nagaland	Quantitative, 4272 males IDUs	Quantitative	Transmission network, Determinants of STI/HIV, prevalence	More than 75% injected drug in groups in the past 3 months in Nagaland and Mizoram. From the various aspects of demography and unsafe injection behavior, Mizoram appears to be the state with the highest risk of HIV transmission followed by Manipur. HIV prevalence among IDUs also in agreement with this observation as Mizoram clearly standing out with a very high HIV prevalence of 19.8% among IDUs.
57	Shastri et al (2012); Karnataka	Quantitative, 925 discordant couples	Quantitative	Determinants of STI/HIV	Nearly all discordant couples were in a marital relationship. The major route of infection was heterosexual, though 12% of women reported transmission from blood products. Over a third of all couples who reported on contraceptive use reported not using any form of contraception. Condom use was reported by 46% couples, and was significantly associated with the index case being male. There were no …
58	Madaan et al (2014); Delhi	Quantitative, 316 adolescent girls	Quantitative	Awareness	Majority of the adolescents presented with menstrual problems, 78.48% discussed their problems with their parents, and 91.77% agreed on common things with them. About 69.62% were attending school or college, while 30.37% had either left or never attended school. There was a low incidence of teenage pregnancy (0.94%) reported in the unmarried study population. History of contraceptive use was pres…
59	Arora et al (2015); India*	Review of framework	Review	Review of framework	The prevalence of HIV amongst adults was 0.31% in 2009 according to government estimates; It means, almost 2.4 million people in India are living with HIV of which 3.5% are children (<15 years) and 83% are the in age group 15-49 years. A survey conducted in Delhi slums revealed that almost 7% to 8% of youth have used tobacco in some form in their life and almost 5% reported current usage. This ma…
60	Jejeebhoy et al (2014); 2 districts each of Jharkhand, Maharashtra, Rajasthan	Qualitative, 80 respondents	Qualitative	Intervention, awareness	All who had undergone training reported being exposed to sexual and reproductive health issues pertinent to adolescents and youth. Majority of health care providers believed that adolescents should be provided information about physical maturation before it has taken place. Most providers also believed that information about pregnancy and contraception should be imparted to young people during th…
61	Pack et al (2019); Tanzania and Pune	Qualitative, 23 in Pune out of 41	Qualitative	Intervention	Kis in India largely maintained most unmarried adolescents are not sexually active and, therefore, not at risk of HIV. These KIs believed adolescent sex primarily occurred among those who were married, or those who were coerced or exploited into sex work. Some KIs thought microbicides would be welcomed as HIV prevention for adolescent girls. Most KIs expressed concerns about trial-related strateg…
62	Sood and Nambiar (2006); Uttar Pradesh, Uttaranchal, Rajasthan, Delhi, and Haryana	Quantitative, Wave 1: N=7,270, Wave 2: N=9,156, and Wave 3: N=8,597	Quantitative	Intervention	Recall of the TV spots and the TV drama influences behavior change and is strongly associated with interpersonal communication and positive gender attitudes. The TV drama, in spite of being the costliest, emerges as the most cost-effective component when considering the behavioral outcome of interest. The analysis of the comparative cost-effectiveness of individual campaign components provides in…
63	Bradley et al (2011); Karnataka	Mixed methods, quant=2887, qual=38	Mixed-methods	Intervention	The interview respondents and their friends reported significant changes in their relationships after training, and benefit from discussion of gender, sexuality, condom use and HIV vulnerability issues. However, though diffusion of this knowledge at the level of personal contacts was strong, the evaluation revealed that diffusion to the community level was limited.
64	Dyalchand and Sinha (2010); Maharashtra	Quantitative, 400 adult women	Quantitative	Intervention	From Baseline to Post- Intervention, HIV testing facility awareness significantly increased and independently correlated only with participation in the community-based campaign. Antenatal HIV testing utilization increased, and correlated with discussing HIV in antenatal care but did not vary with STI symptom history. Of Post-Intervention women reporting antenatal HIV testing, 43% sought testing a…
65	Chhabra et al (2010); Himachal Pradesh	Quantitative, 1256 adolescents	Quantitative	Intervention	The intervention group showed greater mean changes in efficacy and communication skills and reported decreased risk taking behavior. The comparison group evidenced greater mean change in knowledge and confidence. The entire sample showed greater gains in knowledge over time, self-efficacy, increased confidence, better communication skills and decreased risk taking self-reported behavior style. Gi…
66	Raj et al (2013); Mumbai	Quantitative: RCT, 285 women	Quantitative	Intervention	A significant time by treatment effect on proportion of unprotected sex with husband was observed, and the rate of unprotected sex for intervention participants was lower than that of control participants at follow-up. RHANI Wives is a promising model for women at risk for HIV from husbands.
67	Ganapathi et al (2021); Aizwal, Amritsar, Imphal	Qualitative, 53 participants	Qualitative	Intervention	Injection initiation followed non-injection opioid dependence. Lack of services for non-injection opioid dependence was a key gap in the preinjection initiation phase. Lack of knowledge and reliance on informal sources for injecting equipment were key reasons for non-engagement in the peri-injection phase. Additionally, low-risk perception resulted in low motivation to seek services. Psychosocial…
68	Singh, N., Kumari, R., Agarwal, D., & Jauhari, S. (2021). Comparison of awareness and perception of menstrual hygiene between pre and postmenarchal adolescents of North India: A cross-sectional study. Journal of Family Medicine and Primary Care, 10(11), 4168.	Quantitative	Quantitative	Awareness	In this study, out of 120 respondents, 43 girls were aware of menstruation before experiencing menarche. Among them, 49 girls (49.65%) were informed about menstruation by their mothers. A total of 57 girls considered menstruation a physiological process. Regarding menstrual products, 32 girls (53.3%) knew about the use of sanitary pads. In terms of menstrual practices, 136 girls (85%) reported pr…
69	Krishnamoorthy et al (2021); India	Quantitative, National Survey, 230213 men and women	Quantitative	Transmission network, prevalence	Eleven of 36 states have prevalences above the national average. Most of these states are in the northeast and south of India. Participants in the north-eastern, southern and western region had significantly higher odds of having HIV infection than participants in the central region. Participants who were separated/widowed/divorced, living in urban areas, having multiple sexual partners, a histor…
70	Joshua et al (2012); 3 districts in Tamil Nadu	Quantitative, 3202 clients of FSWs	Quantitative	Transmission network, prevalence, determinants of STI/HIV	The smoothened surface obtained using GIS methodology showed the wide regional variation of predicted value of HIV prevalence in Tamil Nadu. Eastern part of Salem, northern part of Madurai and Chennai showed a higher predicted value of HIV prevalence. Literate clients, first sex at the younger age of 20 yr or less, clients not undergone HIV testing and who were sampled at the proximity of major r…
71	Arumugam et al (2021); India	Quantitative, 27007 FSWs	Quantitative	Transmission network	Six factors were extracted, which together explained about 73% of the total variation. The factors were: (1) more number of clients; (2) younger FSW and started selling sex at younger age; (3) experiencing condom breakage; (4) having occasional clients and poor HIV/AIDS knowledge; (5) illiteracy; and (6) a longer period of sex work. The domain of Jalna in Maharashtra state had the highest score. …
72	Darak et al (2014); a hospital in Pune	Quantitative, 484 pregnant women attending their first antenatal care visit	Quantitative	Prevalence	Women with educational level <11years, who stayed in joint families, who had experienced insult or hurt from the partner, whose partner were alcoholic, and who had heard about sexually transmitted infections were significantly more likely to perceive themselves at risk of HIV. Among the 89 women who perceived themselves at risk, 1 woman was tested HIV-infected. Among the 371 women who did not per…
73	Elangovan et al (2022); Andhra Pradesh	Quantitative, 143211 pregnant women, HIV Sentinel Surveillance (HSS)	Quantitative	Prevalence	The overall trend indicated that the HIV prevalence was higher among older pregnant women and in urban regions. However, recent trends consistently report HIV positivity among young and new pregnant mothers, illiterates, and rural regions.
74	Darak et al (2015); Pune	Quantitative, 622 HIV diagnosed women	Quantitative	Awareness, health seeking behaviour	While majority of the women knew that HIV can be transmitted from mother to child (MTCT), relatively fewer knew that MTCT can be prevented. Majority used male condoms as the only method for contraception, and few ever used other temporary modern methods and a condom, and some never used any contraceptive method including a condom.
75	Banadakoppa M et al (2010); 5 districts in Karnataka	Quantitative, 4712 FSWs	Quantitative	Intervention	By follow-up, over 85% of FSW reported contact by a peer educator and having visited a project STI clinic. Compared with baseline, there were reductions in the prevalence of HIV; and other STIs. Reported condom use at last sex increased significantly for repeat clients and marginally for occasional clients, but remained stable for regular partners. Compared with street and home-based FSW, brothel…
76	Banadakoppa M et al (2008); 23 districts in 4 southern states of India	Quantitative, 10 096 FSWs	Quantitative	Prevalence, determinants of STI/HIV	HIV prevalence was 14.5%, with a large interdistrict variation. Compared with home-based FSW, the odds of being HIV positive was greater for brothel-based and public place-based FSW. Unmarried FSW and those who were widowed/divorced/separated, or from the devadasi tradition, had higher odds of being HIV positive, than those currently married. Current marital status and the usual place of solicita…
77	Shahmanesh et al (2008); Goa	Quantitative, 326 FSWs	Quantitative	Prevalence, determinants of STI/HIV	Infections were common, with 22.5% prevalence of bacterial STI; chlamydia 7.3%, gonorrhoea 8.9% and trichomonas 9.4%. Prevalence of HIV is 25.7% . Antibodies to HSV-2 were detected in 57.2% of women. STI were independently associated with factors reflecting gender disadvantage and disempowerment, namely young age, lack of schooling, no financial autonomy, deliberate self-harm, sexual abuse and se…
78	Sarkar et al (2016); 6 district brothels of West Bengal	Quantitative, HIV testing - 2076 sex workers out of which 558 interviewed	Quantitative	Prevalence	Overall HIV sero-prevalence was 5.9%. All infections were HIV-1, except for four sex workers from Kolkata who were infected with HIV-2. Surprisingly, HIV infection was much higher in younger sex workers (age ≤20 years) compared with older age groups.
79	Rogers et al (2006); rural Southern India	Quantitative, 202 pregnant women	Quantitative	Awareness	Ninety-four percent had heard of HIV/AIDS and 60% of them had relatively good knowledge regarding risk factors for HIV transmission. However, 48% did not know that there are "means to prevent mother-to-child HIV transmission." If women were not to breastfeed her baby, negative attitudes expected from the partner would include 84% thinking that that the mother is harming the baby, 78% thinking she…
80	Dandona et al (2005); 13 districts in Andhra Pradesh	Quantitative, 6648 FSWs	Quantitative	Health seeking behaviour	92.7% had penetrative vaginal/anal sex with at least one client in the last 15 days, and of these 2907 reported non-use of condom with at least one of her last three clients. Lack of knowledge that HIV could be prevented, no access to free condoms, being street-based as compared with brothel-based, and no participation in FSW support groups were the most significant predictors of condom non-use w…
81	Hosaka et al (2021); Delhi	Qualitative, 9 participants and 3 providers	Qualitative	Intervention	The culture of learning at Kiran challenged women to imagine life beyond perceived limitations with HIV, an important aspect of mental well-being. Practical skills gained at Kiran bolstered their confidence and appraisals of what they were capable of accomplishing – a stark contrast to prior scripts of self-defeat and futility. Supportive relationships between participants were established largel…
82	Reza-Paul (2012); Mysore	Qualitative, 162 different respondents and 2 FGDs	Qualitative	Intervention	In 2004, the incidence of reported violence by sex workers was extremely high (> 8 incidents per sex worker, per year) but decreased by 84% over 5 years. Violence by police and anti-social elements, initially most common, decreased substantially after a safe space was established for sex workers to meet and crisis management and advocacy were initiated with different stakeholders. Violence by cli…
83	Reza-Paul (2008); Mysore	Quantitative, 429 participants at baseline and 425 at follow-up	Quantitative	Intervention	Striking increases in condom use were seen between baseline and follow-up surveys. STI prevalence declined from baseline to follow-up. HIV prevalence at follow-up remained stable, but in multivariate analysis there was a reduction in HIV prevalence in sex workers who reported not having a regular partner. The proportion of BED-positive specimens declined from 22.9% (24/105) to 14.9% (15/101). HSV…
84	Gurnani et al (2011); Karnataka	Quantitative, 51,171 FSWs	Quantitative	Intervention	The HIV prevention programme is now operating at scale, with over 60,000 FSWs regularly contacted by peer educators, and over 17,000 FSWs accessing project services for sexually transmitted infections monthly. FSW membership in community-based organisations has increased from 8,000 to 37,000, and over 46,000 FSWs have now been referred for government-sponsored social entitlements. FSWs were suppo…
85	Reed et al (2012); Andhra Pradesh	Quantitative, 673 FSWs	Quantitative	Determinants of STI/HIV	High mobility (having worked in three or more villages/towns in the past year) was reported by 12% FSWs. Such women were more likely to report higher levels of education being in debt. They were more likely to report sexual violence, physcial violence, at least one STI symptom, and sex without a condom for more money, in the six months before the survey. They were also more likely to report havin…
86	Arumugam et al (2022); India	Quantitative, 27,007 FSWs	Quantitative	Prevalence, determinants of STI/HIV	HIV prevalence among FSW-IDs was significantly higher than that in FSW-NIDs (4.5 vs. 1.9%). Univariate analysis showed that factors significantly associated with higher HIV prevalence among FSW-IDs were older age, sex work as the only source of income, dissolved marriage, living with a sex worker, urban locality of sex work and consumption of alcohol or oral drugs. In multivariable analysis, fact…
87	Aridoss et al (2020); Andhra Pradesh, Karnataka, Kerala, Odisha, Tamil Nadu, and Telangana	Quantitative, HSS data, 98,634 pregnant women	Quantitative	Prevalence, determinants of STI/HIV	Highest HIV prevalence among the pregnant women aged 15–49 years was reported in Karnataka (0.38%) and Andhra Pradesh (0.38%). In all states, the prevalence was highest among illiterate pregnant women exception being Kerala, wherein the prevalence was highest in pregnant women with schooling up to primary education. A significant association was found between HIV prevalence and spouse occupation …
88	Mehta et al (2006), Pune	Quantitative, 1020 women	Quantitative	Prevalence, determinants of STI/HIV	Of 1020 women, 21% were HIV infected. The annual HIV prevalence increased from 14% in 1993 to 29% in 2001-2002. The change in HIV prevalence over time was paralleled by changes in clinic visitor characteristics; in later periods, women were older, more often employed, less likely to be currently married, and more likely to report condom use. In multivariate analysis, factors independently associa…
89	Kumar et al (2014), 8 districts of Andhra Pradesh	Quantitative, 400 FSWs	Quantitative	Prevalence, intervention, health seeking behaviour	The estimated HIV prevalence among street-based FSWs changed from 16% to 12.9% from 2005–06 to 2009. HIV positivity was significantly higher in districts with a high proportion of FSWs registered with targeted interventions, and in districts with medium or high proportion of urban population. Districts which had met the condom requirement targets for FSWs had significantly lower HIV positivity. I…
90	Alvarez-Uria et al (2012); a hospital in Andhra Pradesh	Quantitative, 17690 pregnant women	Quantitative	Prevalence	The HIV prevalence in young pregnant women decreased from 1.22% in 2007 to 0.35% in 2011. Comparing the periods 2007–2009 and 2010–2011, a reduction in HIV prevalence was seen in all subgroups except in women from forward castes. Women whose job was not related to agriculture and women who had only completed primary education were more likely to be HIV-infected.
91	Dutt and Paul (2013); Kolkata	Mixed-methods, 232 female students	Mixed-methods	Awareness	Ninety percent of all respondents identified unprotected sex as the major mode of HIV transmission. Thy reflected a high level of willingness to comply with suggested preventive measures, indicating they were well informed and willing to comply with the recommended preventive measures. Religion, household income, perception of whether preventive measures would hamper freedom, and respondents’ per…
92	Brahme at al (2020); Pune	Qualitative, 74 male and female FGD participants	Qualitative	Awareness, health seeking behaviour	Majority of the students were exposed to some information about HIV/AIDS from television, newspapers or activities in colleges. However, knowledge on sexually transmitted infections and safer sex practices was not adequate. They mentioned that a mobile application could be developed to have information on HIV testing and were interested in getting HIV tests done. They also admitted that early ini…
93	Vlassoff et al (2012); Satara, Maharastra	Mixed methods, 186 unmarried adolescents	Mixed-methods	Awareness	Eighty eight percent of adult women could name at least one prevention method and the principal means of HIV transmission and mentioned television as their main source of information. HIV-related stigma was prevalent in all communities and was the highest among tribal and older respondents. High-risk behaviour was reported in both areas, accompanied with denial of personal risk. HIV may be spread…
94	Gupta et al (2023); Lucknow	Quantitative, 215 students	Quantitative	Awareness	Majorly the source of information about HIV/AIDS was television, newspaper and friends/ relatives. Regarding knowledge about modes of transmission of HIV/AIDS among girl students, 95.1% of them told that it is through unprotected sex. A total of 75.8% students said that it was transmitted from mother to child. There were no significant differences in the knowledge between boys and girls about mod…
95	Becker et al (2010); Karnataka	Quantitative, 813 men and women	Quantitative	Prevalence	Rates of HIV infection were high - men, 17%; women, 15%. HSV-2 was significantly associated with HIV in men and women. Among men with the complaint of UD, NG was identified in 35%, CT in 10.5%, and TV in 8.5%. Very little NG or CT was detected among women with vaginal discharge. However, bacterial vaginosis was identified in approximately 40% of women, with significant amounts of TV and Candida a…
96	Potty et al (2012); Bagalkot in Karnataka	Quantitative, 6630 males and females	Quantitative	Prevalence	HIV prevalence fell not significantly from 3.2% to 2.5% during the 6-year study period. It decreased significantly among persons aged 15 to 24 years, from 2.4% in 2003 to 1.3% in 2009. However, among males aged 35 and above, HIV prevalence increased significantly, from 3.0% to 4.2%, a level similar to that found in the younger age-group in 2003.
	* Review of frameworks/reviews
