# Supplementary material for: Vulnerability to Sexually Transmitted Infections (STI) / Human Immunodeficiency Virus (HIV) among adolescent girls and young women in India: A rapid review
Source: PLoS One. 2024 Feb 14;19(2):e0298038. doi: 10.1371/journal.pone.0298038 (PMC10866498; doi:10.1371/journal.pone.0298038)
Supplement: S3 Table — (XLSX) [file pone.0298038.s007.xlsx]

## Sheet: Sheet1
	Quality Assesment Tool for Quantitative Studies
		A) Selection Bias		B) Study Design		C) Sampling		D) Data Collection Tools		E) Data Analysis			F) Bias
Sl No	Paper	Were the individuals selected to participate in the study likely to be representative of the target population?	Was any information regarding non_x0002_participation in the study included?	Was there a clear statement of aims/ objectives of the study?	Is the research design appropriate for the objective?	Was the sampling strategy appropriate to the objective?	Is the sample size adequate for the objective?	Was the Data collection tool reliable?	Was the data collection tool valid?	Is the statistical analysis appropriate for the study design?	Has the confidence intervals or standard errors or p values been Reported?	Were the various confounders included and adjusted in the final analysis?	Has any other bias been reported? What were those biases?	Have ethical issues been taken into consideration?
1	Joshi et al (2019)	✓	✕	✓	✓	✓	✓	✓	✓	✓	✓	✓	✓	✓
2	Sharanya (2014)	✕	✕	✓	✓	✕	✕	*	*	✓	✓	✓	✓	✕
3	Hochberg et al (2014)	✕	✓	✓	✓	✓	✓	*	✓	✓	✓	✓	✓	✓
4	Lucksom et al (2019)	✕	✕	✓	✓	✓	✓	*	*	✕	✕	✕	✕	✓
5	Sgaier et al (2011)	✕	✕	✓	✓	*	✓	*	*	✓	*	*	✕	✕
6	Kulkarni et al (2011)	✕	✕	✓	✓	✕	✓	*	*	✓	✓	✓	✕	✓
7	Mishra et al (2012)	✕	✓	✓	✓	✓	✓	*	*	✓	✓	✓	✓	✓
8	Beattie et al (2015)	✕	✓	✓	✓	✓	✓	*	*	-	-	-	✓	✓
9	Eisingerich et al (2012)	✕	✓	✓	✓	✓	✕	*	✓	✓	-	-	✓	✓
10	Devarayasamudram et al (2018)	✕	✕	✓	✕	✕	✓	*	*	✕	✕	✕	✕	✓
11	Silverman et al (2006)	✕	✕	✓	✓	✓	✓	*	*	✓	✓	-	✕	✓
12	Sarkar et al (2010)	✕	✕	✓	✓	✕	✓	*	*	✓	✓	✕	✕	✓
13	Reed et al (2010)#	✓	✓	✓	✓	✓	✓	*	*	✓	✓	✓	✓	✓
14	Bowen et al (2010)#	✕	✕	✓	✓	✕	✓	*	*	✓	✓	✕	✓	✕
15	Erasquicn et al (2011)	✕	✓	✓	✓	✓	✓	*	*	✓	✓	✓	✓	✓
16	Mcmanus & Dhar (2008)	✓	✕	✓	✓	✕	✓	*	*	✓	✓	✕	✕	✓
17	Arumugam et al (2021)	✓	✓	✓	✓	✓	✓	*	*	✓	✕	-	✕	✓
18	Darak et al (2014)	✕	✕	✓	✓	✕	✓	*	*	✓	✓	✓	✓	✓
19	Darak et al (2015)	✕	✓	✓	✓	✕	✕	*	*	✓	✓	✓	✕	✓
20	Ramesh et. al., (2010)	✕	✕	✓	✓	✓	✓	✓	✓	✓	✓	✓	✓	✓
21	Ramesh et. al., (2008)	✕	✓	✓	✓	✓	✓	*	*	✓	✓	✓	✓	✓
22	Shahmanesh et al (2008)	✕	✓	✓	✓	✓	✓	✓	✓	✓	✓	✓	✓	✓
23	Sarkar et al (2006)	✕	✕	✓	✓	*	✓	*	✕	✓	✓	✓	✕	*
24	Rogers et al (2006)	✕	✕	✓	✕	✕	✓	*	*	✓	-	✕	✓	✓
25	Dandona et al (2005)	✕	✓	✓	✓	✓	✓	*	*	✓	✓	✓	✓	✓
26	Gurnani et al (2011)	-	-	✓	✓	-	-	*	*	-	-	-	✓	✓
27	Reed et al (2012)	✕	✕	✓	✓	✕	✓	✕	✓	✓	✓	✓	✓	✓
28	Aridoss et al (2020)	✕	✕	✓	✓	✓	✓	*	✓	✓	✓	✓	✓	✓
29	Mehta et al (2006)	✕	✕	✓	✓	✓	✓	*	*	✓	✓	✓	✓	✓
30	Kumar et al (2014)	✕	✕	✓	✓	✓	✓	*	✓	✓	✓	✓	✓	✓
31	Alvarez-Uria et al (2012)	✕	✓	✓	✓	✓	✓	*	*	✓	✓	✓	✓	✓
32	Dutt and Paul (2013)#	✕	✕	✓	✓	✕	✓	*	✕	✓	✕	✓	✕	✓
33	Gupta et al (2023)	✕		✓	✓	*	✕	*	✕	✓	✓	-	✓	✓
34	Becker et al (2010)	✕	✕	✓	✓	*	✓	*	*	✓	✓	✓	✓	✓
35	Potty et al (2012)	✓	✓	✓	✓	✓	✓	*	*	✓	✓	✓	✓	✓
36	Galavotti et al (2012)	✕	✕	✓	✓	✓	✓	*	*	-	-	-	✓	✓
37	Narayanan et al (2012)#	✓	✕	✓	✓	✓	✓	*	*	✓	✕	✓	✕	✓
38	Yadav et al (2011)	✕	✓	✓	✓	✓	✓	*	*	✓	✓	✓	*	✓
39	Kandwal et al (2010)	✓	✓	✓	✓	✓	✓	*	*	✓	✓	✓	*	✓
40	Singh et al (2020)	✓	✓	✓	✓	✓	✓	*	*	✓	✓	✓	*	✓
41	Saha et al (2022)	✓	✓	✓	✓	✓	✓	*	✕	✓	✓	✓	✓	✓
42	Raj et al (2021)	✓	✓	✓	✓	✓	✓	✓	✓	✓	✓	✓	✓	✓
43	Mehrotra et al (2013)	✕	✓	✓	✓	✓	✓	✓	✕	✓	✓	✓	✓	✓
44	Biswas et al (2020)	✕	✓	✓	✓	✓	✓	*	*	✓	✓	✓	✕	✓
45	Shastri et al (2012)	✕	✓	✓	✓	✓	✓	✕	*	✓	✓	✓	✓	✓
46	Sood and Nambiar (2006)	✕	✕	✓	✓	✓	✓	✓	✕	✓	✓	✓	✓	*
47	Bradley et al (2011)#	✕	✓	✓	✓	✓	✓	*	*	✓	✓	✓	✓	✓
48	Chhabra et al (2010)	✕	✓	✓	✓	✓	✓	*	*	✓	✓	✓	✕	✓
49	Raj et al (2013)	✕	✓	✓	✓	✓	✓	*	*	✓	✓	✓	✓	✓
50	Singh et al (2021)	✕	✓	✓	✕	✕	✕	✓	✓	✓	✓	✓	*	✓
51	Krishnamoorthy et al (2021)	✓	✓	✓	✓	✓	✓	✓	✓	✓	✓	✓	✓	✓
52	Joshua et al (2012)	✕	✓	✓	✓	✓	✓	*	*	✓	✓	✓	*	✓
53	Reza-Paul (2008)	✕	✓	✓	✓	✓	✓	*	✓	✓	✓	✓	✕	✓
54	Deering et al (2013)	✓	✕	✓	✓	✓	✓	✓	✓	✓	✓	✓	✓	✓
55	Banandur et al (2012)	✕	✓	✓	✓	✓	✓	*	*	✓	✓	✓	✓	✓
56	Gaikwad et al (2012)	✕	✓	✓	✓	✓	✓	✓	*	✓	✓	✓	✓	✓
57	Parimi et al (2012)	✕	✕	✓	✓	✓	✓	✓	*	✓	✓	✓	✓	✓
58	Alary et al (2014)	✕	✓	✓	✓	✓	✓	✓	✓	✓	✓	✓	✓	✓
59	Rai et al (2014)	✕	✕	✓	✓	✓	✓	*	*	✓	✓	✓	✓	✓
60	Nambiar and Rimal (2012)	✕	✓	✓	✓	✓	✓	✓	*	✓	✓	-	✓	✓
61	Tripathi and Sekher (2013)	✓	*	✓	✓	✓	✓	✓	✓	✓	✕	-	✕	✓
62	Tripathi (2021)	✓	*	✓	✓	✓	✓	✓	✓	✓	✓	✓	✕	✓
63	Bloom and Griffiths (2007)	✓	*	✓	✓	✓	✓	*	*	✓	✓	✓	✕	✓
64	Ahuja et al (2019)	✕	✕	✓	✓	✓	✓	*	*	✓	✓	*	✓	✓
65	Brahme et al (2019)	✕	*	✓	✓	✓	✓	*	*	✓	✓	✓	✕	✓
66	Chandrashekarappa et al (2020)	✕	✓	✓	✓	✓	✓	*	*	✓	✓	*	✓	✓
67	Agrawal et al (2014)	✓	✓	✓	✓	✓	✓	✓	✓	✓	✓	✓	✓	✓
68	Marak and Bhatnagar (2015)	✕	✕	✓	✓	✓	✓	*	*	✓	✓	✓	✓	✓
69	Madaan et al (2014)	✕	✕	✓	✓	✓	✓	*	*	✓	✕	-	✕	✓
70	Arumugam et al (2022)	✕	✕	✓	✓	✓	✓	*	*	✓	✓	✓	✕	✓
71	Vlassoff et al (2012)#	✕	✓	✓	✓	✓	✓	*	*	✓	✕	-	✕	✓
72	Sabarwal and Santhya (2012)	✓	✓	✓	✓	✓	✓	*	*	✓	✓	✓	✓	✓
	Footnote 1: ✓ implies "Yes"; ✕ implies "No"; - implies "Not applicable" and * implies "Not Reported in the article"
	Footnote 2: The reliability and validity of tools for all national and large scale community surveys adapted from previous surveys have been marked as "Yes (✓)"
	# Mixed methods articles
