# Supplementary material for: Vulnerability to Sexually Transmitted Infections (STI) / Human Immunodeficiency Virus (HIV) among adolescent girls and young women in India: A rapid review
Source: PLoS One. 2024 Feb 14;19(2):e0298038. doi: 10.1371/journal.pone.0298038 (PMC10866498; doi:10.1371/journal.pone.0298038)
Supplement: S4 Table — (XLSX) [file pone.0298038.s008.xlsx]

## Sheet: Sheet1
	Quality Assesment Tool for Qualitative Studies
		A) Study Design														B) Analysis and Findings
Sl No	Paper	Methodology and theory	Sampling strategy	Method of approach/ invitation	Sample size	Non_x0002_participation	Setting of data collection	Presence of non_x0002_participants	Description of sample, for example, demographics	Interview guide	Audio/visual recording	Field notes	Duration	Data saturation	Transcriptions returned	Number of data coders	Description of coding tree	Derivation of themes—in advance or derived	Software	Participant checking	Quotations presented	Data and findings consistent	Clarity of major themes	Clarity of minor themes	Have ethical issues been taken into consideration
1	Beattie et al (2015)	✓	✓	✕	✓	✕	✓	✕	✓	-	-	-	-	-	-	-	-	✓	✓	-	-	✓	✓	-	✓
2	Aube Maurice et al (2012)	✓	✓	✓	✓	✓	✓	✓	✓	✕	✕	✕	✕	✓	✕	✓	✓	✓	✓	✓	✓	✓	✓	✓	✓
3	Reed et al (2010)#	✕	✓	✕	✓	✓	✕	✕	✓	✕	✓	✕	✓	✕	✕	✕	✓	✓	✕	✕	✓	✓	✓	✕	✓
4	Bowen et al (2010)#	✕	✓	✕	✓	✕	✕	✕	✓	✕	✕	✕	✕	✕	✕	✕	✕	✓	✓	✕	✓	✓	✓	✕	✕
5	Hosaka et al (2020)	✓	✓	✓	✓	✕	✓	✕	✓	✕	✓	✓	✕	✕	✕	✓	✕	✓	✕	✕	✕	✓	✓	✕	✓
6	Ganapathi et al (2020)	✓	✓	✓	✓	✓	✓	✕	✓	✕	✓	✕	✕	✓	✕	✓	✓	✓	✓	✕	✓	✓	✓	✓	✓
7	Pack et al (2019)	✕	✓	✕	✓	✕	✕	✕	✓	✕	✓	✕	✓	✕	✕	✓	✓	✓	✓	✕	✓	✓	✓	✕	✓
8	Jejeebhoy et al (2014)	✓	✓	✕	✓	✓	✕	✕	✓	✕	✓	✕	✕	✕	✕	✕	✕	✓	✓	✕	✓	✓	✓	✓	✓
9	Beattie et al (2012)	✓	✓	✕	✓	✕	✓	✕	✓	✕	✓	✕	✕	✕	✕	✕	✕	✓	✕	✕	✓	✓	✓	✓	✓
10	Soletti et al (2009)	✕	✓	✓	✓	✓	✓	✕	✕	✕	✓	✕	✓	✕	✕	✓	✕	✓	✕	✕	✓	✓	✓	-	✓
11	Wadhva (2012)	✓	✓	✕	✓	✕	✕	✕	✓	✕	✕	✕	✓	✕	✕	✕	✕	✓	✕	✕	✓	✓	✓	-	✓
12	Wadhwa et al (2019)	✓	✓	✕	✓	✕	✕	✕	✕	✕	✓	✓	✕	✕	✕	✕	✕	✓	✕	✕	✓	✓	✓	-	✓
13	Panchanadeswaran et al (2007)	✓	✓	✓	✓	✕	✓	✕	✕	✕	✕	✕	✓	✕	✕	✓	✕	✓	✓	✕	✓	✓	✓	-	✓
14	Pradhan and Ram (2010)	✕	✓	✕	✓	✕	✕	✕	✓	✕	✕	✕	✕	✕	✕	✕	✕	✓	✓	✕	✓	✓	✓	-	✓
15	Bhattacharjee et al (2018)	✕	✓	✓	✓	✕	✕	✕	✓	✓	✕	✓	✕	✕	✕	✕	✕	✓	✕	✕	✓	✓	✓	✓	✓
16	Gupta et al (2009)	✓	✓	✓	✓	✕	✕	✕	✓	✕	✕	✓	✓	✓	✕	✓	✕	✓	✕	✕	✓	✓	✓	✕	✓
17	Orchard (2007)	✕	✓	✓	✓	✓	✕	✕	✓	✕	✕	✓	✓	✕	✕	✕	✕	✓	✕	✕	✕	✓	✕	✕	✓
18	Reed et al (2014)*	✕	✕	✕	✓	✕	✕	✕	✓	✕	✕	✕	✕	✕	✕	✕	✕	✓	✕	✕	✓	✓	✓	✕	✓
19	Kermode et al (2012)	✕	✓	✕	✓	✕	✕	✕	✓	✓	✓	✕	✓	✓	✕	✓	✕	✓	✕	✕	✓	✓	✓	✓	✓
20	Buzdugan et al (2012)	✕	✓	✓	✓	✕	✓	✕	✕	✕	✓	✕	✓	✕	✕	✕	✕	✓	✓	✕	✓	✓	✓	✓	✓
21	Brahme at al (2020)	✕	✓	✓	✓	✕	✓	✕	✓	✕	✕	✕	✕	✓	✕	✕	✕	✓	✕	✕	✓	✓	✓	-	✓
22	Dutt and Paul (2013)#	✓	✕	✕	✕	✕	✕	✕	✕	✕	✕	✕	✕	✕	✕	✕	✕	✕	✕	✕	✕	✕	✕	✕	✓
23	Narayanan et al (2012)#	✓	✓	✓	✓	✓	✓	✕	✕	✕	✕	✕	✕	✕	✕	✕	✕	✓	✓	✕	✕	✓	✓	✓	✕
24	Bradley et al (2011)#	✓	✓	✓	✓	✓	✕	✕	✓	✕	✓	✕	✕	✕	✕	✕	✕	✓	✓	✕	✕	✓	✓	✓	✓
25	Vlassoff et al (2012)#	✕	✓	✓	✓	✓	✓	✕	✓	✕	✓	✕	✕	✕	✕	✕	✕	✓	✕	✕	✕	✓	✓	✓	✓
	Footnotes: - implies "Not Applicable"; ✓ implies "Yes"; and ✕ implies "No" or "Not reported"
	* Several of the factors are not reported in the main article but elsewhere
	# Mixed methods articles
